# Supplementary material for: Drosophila suzukii Susceptibility to the Oral Administration of Bacillus thuringiensis, Xenorhabdus nematophila and Its Secondary Metabolites
Source: Insects. 2021 Jul 13;12(7):635. doi: 10.3390/insects12070635 (PMC8305655; doi:10.3390/insects12070635)
Supplement: Supplementary file 1 [file insects-12-00635-s001.zip]

Archive with 1 entries (1 files):
- insects-1281160-supplementary.pdf
